# Supplementary material for: Robust activation of microhomology-mediated end joining for precision gene editing applications
Source: PLoS Genet. 2018 Sep 12;14(9):e1007652. doi: 10.1371/journal.pgen.1007652 (PMC6152997; doi:10.1371/journal.pgen.1007652)
Supplement: S1 Data — Whole amplicon sequencing outcomes are deposited as .ab1 files for chrd TALEN and tyr #2, tdgf1, ttn.2 N2B #1, ttn.2 #2 sgRNA targets. Other sequencing outcomes, including those used for subcloning analyses are provided in the .fastq formats. (ZIP) [file pgen.1007652.s016.zip]

Archive with 2 entries (2 files):
- Ata,_et_al_Plos_Genetics_Supplemental_Notes.pdf
- sequencing data.zip
